# Supplementary material for: Extracellular Fibrinogen-binding Protein (Efb) from Staphylococcus aureus Inhibits the Formation of Platelet-Leukocyte Complexes
Source: J Biol Chem. 2015 Dec 1;291(6):2764–76. doi: 10.1074/jbc.M115.678359 (PMC4742742; doi:10.1074/jbc.M115.678359)
Supplement: Supplemental Data [file 10.1074_M115.678359_jbc.M115.678359-1.xlsx]

## Sheet: Sheet1
Supplementary Table 1: number of identified peptides per protein. 4 independent preparations tested by full length Efb-dependent pull down versus 2 control pull downs (empty beads - no Efb).
Peptides from tryptic digestion using a ProGest automated digestion unit (Digilab UK) were identified using a Dionex Ultimate 3000 nanoHPLC system in line with an LTQ-Orbitrap Velos mass spectrometer (Thermo Scientific).
Sample 1	CTRL1	CTRL2	Sample1	CTRL mean	ratio		Sample 2	CTRL1	CTRL2	Sample2	CTRL mean	ratio		Sample 3	CTRL1	CTRL2	Sample3	CTRL mean	ratio		Sample 4	CTRL1	CTRL2	Sample4	CTRL mean	ratio
Protein ID							Protein ID							Protein ID							Protein ID
Alpha-2-antiplasmin OS=Homo sapiens GN=SERPINF2 PE=1 SV=3 - [A2AP_HUMAN]	2	1	4	1.5	2.66667		Alpha-2-antiplasmin (Fragment) OS=Homo sapiens GN=SERPINF2 PE=3 SV=1 - [C9JMH6_HUMAN]	2	1	3	1.5	2		C4A (Fragment) OS=Homo sapiens GN=C4A PE=4 SV=1 - [Q6U2F8_HUMAN]	11	6	12	8.5	1.41176		14-3-3 protein beta/alpha OS=Homo sapiens GN=YWHAB PE=2 SV=1 - [B5BU24_HUMAN]	3	3	7	3	2.33333
Anoctamin OS=Homo sapiens GN=ANO6 PE=3 SV=1 - [E9PB30_HUMAN]	1	0	9	0.5	18		Anoctamin OS=Homo sapiens GN=ANO6 PE=3 SV=1 - [E9PB30_HUMAN]	1	0	4	0.5	8		cDNA FLJ78071, highly similar to Human MHC class III complement component C6 mRNA OS=Homo sapiens PE=2 SV=1 - [A8K8Z4_HUMAN]	3	3	6	3	2		14-3-3 protein epsilon OS=Homo sapiens GN=YWHAE PE=1 SV=1 - [1433E_HUMAN]	6	2	8	4	2
Apolipoprotein E OS=Homo sapiens GN=APOE PE=1 SV=1 - [APOE_HUMAN]	10	8	15	9	1.66667		cDNA FLJ78071, highly similar to Human MHC class III complement component C6 mRNA OS=Homo sapiens PE=2 SV=1 - [A8K8Z4_HUMAN]	3	3	7	3	2.33333		cDNA FLJ78207, highly similar to Human complement protein component C7 mRNA OS=Homo sapiens PE=2 SV=1 - [A8K2T4_HUMAN]	1	2	4	1.5	2.66667		14-3-3 protein eta OS=Homo sapiens GN=YWHAH PE=1 SV=4 - [1433F_HUMAN]	8	8	10	8	1.25
ATP synthase gamma chain OS=Homo sapiens GN=ATP5C1 PE=2 SV=1 - [B4DL14_HUMAN]	1	1	4	1	4		Coagulation factor XIII B chain OS=Homo sapiens GN=F13B PE=1 SV=3 - [F13B_HUMAN]	8	13	18	10.5	1.71429		Complement C3 OS=Homo sapiens GN=C3 PE=1 SV=2 - [CO3_HUMAN]	54	57	134	55.5	2.41441		3-hydroxyacyl-CoA dehydrogenase type-2 OS=Homo sapiens GN=HSD17B10 PE=1 SV=3 - [HCD2_HUMAN]	1	3	6	2	3
Beta-2-microglobulin OS=Homo sapiens GN=B2M PE=1 SV=1 - [B2MG_HUMAN]	1	0	3	0.5	6		Complement C3 OS=Homo sapiens GN=C3 PE=1 SV=2 - [CO3_HUMAN]	54	57	118	55.5	2.12613		Complement component C6 OS=Homo sapiens GN=C6 PE=1 SV=3 - [CO6_HUMAN]	3	3	7	3	2.33333		Actinin, alpha 2, isoform CRA_b OS=Homo sapiens GN=ACTN2 PE=2 SV=1 - [B2RCS5_HUMAN]	7	6	10	6.5	1.53846
C4A (Fragment) OS=Homo sapiens GN=C4A PE=4 SV=1 - [Q6U2F8_HUMAN]	11	6	16	8.5	1.88235		Complement component C7 OS=Homo sapiens GN=C7 PE=1 SV=2 - [CO7_HUMAN]	1	2	15	1.5	10		EMILIN-1 OS=Homo sapiens GN=EMILIN1 PE=1 SV=2 - [EMIL1_HUMAN]	11	3	12	7	1.71429		ADP/ATP translocase 2 OS=Homo sapiens GN=SLC25A5 PE=1 SV=7 - [ADT2_HUMAN]		1	9	1	9
cDNA FLJ51078, highly similar to Latent-transforming growth factor beta-bindingprotein, isoform 1S OS=Homo sapiens PE=2 SV=1 - [B4DST8_HUMAN]	5	1	21	3	7		Complement protein C4B frameshift mutant (Fragment) OS=Homo sapiens GN=C4B PE=4 SV=1 - [Q9UNU2_HUMAN]	6	4	10	5	2		Fibrinogen alpha chain OS=Homo sapiens GN=FGA PE=1 SV=2 - [FIBA_HUMAN]	47	49	61	48	1.27083		ADP/ATP translocase 3 OS=Homo sapiens GN=SLC25A6 PE=1 SV=4 - [ADT3_HUMAN]		1	8	1	8
cDNA FLJ51742, highly similar to Inter-alpha-trypsin inhibitor heavy chain H4 OS=Homo sapiens PE=2 SV=1 - [B7Z544_HUMAN]	6	8	12	7	1.71429		Complement protein C4B frameshift mutant (Fragment) OS=Homo sapiens GN=C4B PE=4 SV=1 - [Q9UNU2_HUMAN]	6	4	11	5	2.2		Fibrinogen beta chain OS=Homo sapiens GN=FGB PE=1 SV=2 - [FIBB_HUMAN]	39	41	50	40	1.25		Alpha-2-antiplasmin OS=Homo sapiens GN=SERPINF2 PE=1 SV=3 - [A2AP_HUMAN]	2	1	5	1.5	3.33333
cDNA FLJ56506, highly similar to Hexokinase-1 (EC 2.7.1.1) OS=Homo sapiens PE=2 SV=1 - [B4DG62_HUMAN]	11	10	19	10.5	1.80952		Fibrinogen alpha chain OS=Homo sapiens GN=FGA PE=1 SV=2 - [FIBA_HUMAN]	47	49	60	48	1.25		Fibrinogen gamma chain OS=Homo sapiens GN=FGG PE=1 SV=3 - [FIBG_HUMAN]	37	36	51	36.5	1.39726		Anoctamin OS=Homo sapiens GN=ANO6 PE=3 SV=1 - [E9PB30_HUMAN]	0	0	10	0	#DIV/0!
cDNA FLJ58410, highly similar to Solute carrier family 2, facilitated glucosetransporter member 3 OS=Homo sapiens PE=2 SV=1 - [B7Z966_HUMAN]	1	1	8	1	8		Fibrinogen gamma chain OS=Homo sapiens GN=FGG PE=1 SV=3 - [FIBG_HUMAN]	37	36	51	36.5	1.39726		Fibrinogen gamma chain, isoform CRA_a OS=Homo sapiens GN=FGG PE=4 SV=1 - [D3DP16_HUMAN]	34	33	42	33.5	1.25373		AP-1 complex subunit beta-1 OS=Homo sapiens GN=AP1B1 PE=1 SV=2 - [AP1B1_HUMAN]	10	7	15	8.5	1.76471
cDNA FLJ61134, highly similar to Ras-related protein Rab-11B OS=Homo sapiens PE=2 SV=1 - [B4DMK0_HUMAN]	5	6	10	5.5	1.81818		Fibrinogen gamma chain, isoform CRA_a OS=Homo sapiens GN=FGG PE=4 SV=1 - [D3DP16_HUMAN]	34	33	43	33.5	1.28358		Fibrinogen-like protein 1 OS=Homo sapiens GN=FGL1 PE=4 SV=1 - [E7ERS0_HUMAN]		0	3	0	#DIV/0!		AP-1 complex subunit gamma-1 OS=Homo sapiens GN=AP1G1 PE=1 SV=5 - [AP1G1_HUMAN]	2	3	4	2.5	1.6
cDNA FLJ61711, highly similar to Homo sapiens minor histocompatibility antigen HA-1 (HA-1), mRNA OS=Homo sapiens PE=2 SV=1 - [B7Z910_HUMAN]	1	2	4	1.5	2.66667		Fibronectin 1 OS=Homo sapiens GN=FN1 PE=2 SV=1 - [B7ZLF0_HUMAN]	13	13	22	13	1.69231		Fibronectin 1 OS=Homo sapiens GN=FN1 PE=2 SV=1 - [B7ZLF0_HUMAN]	13	13	25	13	1.92308		AP-2 complex subunit beta OS=Homo sapiens GN=AP2B1 PE=2 SV=1 - [Q7Z451_HUMAN]	6	5	11	5.5	2
cDNA FLJ75416, highly similar to Homo sapiens complement factor H (CFH), mRNA OS=Homo sapiens PE=2 SV=1 - [A8K5T0_HUMAN]	10	5	34	7.5	4.53333		Guanine nucleotide binding protein OS=Homo sapiens GN=GNAQ PE=2 SV=1 - [G9FP35_HUMAN]	2	3	4	2.5	1.6		Guanine nucleotide binding protein OS=Homo sapiens GN=GNAQ PE=2 SV=1 - [G9FP35_HUMAN]	2	3	6	2.5	2.4		ATP synthase subunit b, mitochondrial OS=Homo sapiens GN=ATP5F1 PE=2 SV=1 - [Q5QNZ2_HUMAN]	1	1	5	1	5
cDNA FLJ77998, highly similar to Homo sapiens synaptotagmin-like 4 (granuphilin-a), mRNA OS=Homo sapiens PE=2 SV=1 - [A8K973_HUMAN]	4	2	11	3	3.66667		Plasminogen OS=Homo sapiens GN=PLG PE=1 SV=2 - [PLMN_HUMAN]	24	22	59	23	2.56522		Integrin alpha-IIb OS=Homo sapiens GN=ITGA2B PE=1 SV=3 - [ITA2B_HUMAN]	33	36	42	34.5	1.21739		Beta-2-microglobulin OS=Homo sapiens GN=B2M PE=1 SV=1 - [B2MG_HUMAN]	0	0	4	0	#DIV/0!
cDNA FLJ78071, highly similar to Human MHC class III complement component C6 mRNA OS=Homo sapiens PE=2 SV=1 - [A8K8Z4_HUMAN]	3	3	13	3	4.33333		P-selectin (Fragment) OS=Homo sapiens GN=SELP PE=2 SV=1 - [Q5R349_HUMAN]	10	8	15	9	1.66667		Multimerin-1 OS=Homo sapiens GN=MMRN1 PE=1 SV=3 - [MMRN1_HUMAN]	11	7	14	9	1.55556		Calpain small subunit 1 OS=Homo sapiens GN=CAPNS1 PE=1 SV=1 - [CPNS1_HUMAN]	7	7	15	7	2.14286
cDNA, FLJ93141, highly similar to Homo sapiens coagulation factor XIII, A1 polypeptide (F13A1), mRNA OS=Homo sapiens PE=2 SV=1 - [B2R6V9_HUMAN]	22	26	31	24	1.29167									Plasminogen OS=Homo sapiens GN=PLG PE=1 SV=2 - [PLMN_HUMAN]	24	22	57	23	2.47826		Calpain-1 catalytic subunit OS=Homo sapiens GN=CAPN1 PE=1 SV=1 - [CAN1_HUMAN]	24	30	37	27	1.37037
cDNA, FLJ94213, highly similar to Homo sapiens pregnancy-zone protein (PZP), mRNA OS=Homo sapiens PE=2 SV=1 - [B2R950_HUMAN]	3	1	5	2	2.5									Protein unc-13 homolog D OS=Homo sapiens GN=UNC13D PE=1 SV=1 - [UN13D_HUMAN]	12	8	13	10	1.3		CD5 antigen-like OS=Homo sapiens GN=CD5L PE=1 SV=1 - [CD5L_HUMAN]	4	6	8	5	1.6
Clathrin heavy chain 1 OS=Homo sapiens GN=CLTC PE=1 SV=5 - [CLH1_HUMAN]	8	6	17	7	2.42857									Ras-related protein Rab-11A OS=Homo sapiens GN=RAB11A PE=2 SV=1 - [B4DT13_HUMAN]	5	6	8	5.5	1.45455		cDNA FLJ12728 fis, clone NT2RP2000040, highly similar to Protein FAM62A OS=Homo sapiens PE=2 SV=1 - [B3KMV5_HUMAN]	3	1	8	2	4
Coagulation factor V OS=Homo sapiens GN=F5 PE=1 SV=4 - [FA5_HUMAN]	2	1	23	1.5	15.3333									Thrombospondin-1 OS=Homo sapiens GN=THBS1 PE=1 SV=2 - [TSP1_HUMAN]	32	25	33	28.5	1.15789		cDNA FLJ50491, highly similar to Amyloid beta A4 protein (APP) (ABPP)(Alzheimer disease amyloid protein) (Cerebral vascularamyloid peptide) (CVAP) (Protease nexin-II) (PN-II)(APPI) (PreA4) OS=Homo sapiens PE=2 SV=1 - [B4DGD0_HUMAN]	4	4	8	4	2
Coagulation factor XIII A chain OS=Homo sapiens GN=F13A1 PE=1 SV=4 - [F13A_HUMAN]	21	25	32	23	1.3913									Transforming growth factor beta-1 OS=Homo sapiens GN=TGFB1 PE=1 SV=2 - [TGFB1_HUMAN]	6	5	8	5.5	1.45455		cDNA FLJ56506, highly similar to Hexokinase-1 (EC 2.7.1.1) OS=Homo sapiens PE=2 SV=1 - [B4DG62_HUMAN]	11	10	25	10.5	2.38095
Coagulation factor XIII B chain OS=Homo sapiens GN=F13B PE=1 SV=3 - [F13B_HUMAN]	8	13	16	10.5	1.52381																cDNA FLJ58394, highly similar to Platelet endothelial cell adhesion molecule OS=Homo sapiens PE=2 SV=1 - [B7Z8Y6_HUMAN]	5	4	15	4.5	3.33333
Complement C3 OS=Homo sapiens GN=C3 PE=1 SV=2 - [CO3_HUMAN]	54	57	138	55.5	2.48649																cDNA FLJ77998, highly similar to Homo sapiens synaptotagmin-like 4 (granuphilin-a), mRNA OS=Homo sapiens PE=2 SV=1 - [A8K973_HUMAN]	4	2	14	3	4.66667
Complement C4 beta chain OS=Homo sapiens GN=C4A PE=4 SV=1 - [Q5JNX2_HUMAN]	24	13	29	18.5	1.56757																cDNA FLJ78207, highly similar to Human complement protein component C7 mRNA OS=Homo sapiens PE=2 SV=1 - [A8K2T4_HUMAN]	1	2	7	1.5	4.66667
Complement C5 OS=Homo sapiens GN=C5 PE=1 SV=4 - [CO5_HUMAN]	3		8	3	2.66667																Cell division control protein 42 homolog OS=Homo sapiens GN=CDC42 PE=1 SV=2 - [CDC42_HUMAN]	2	3	5	2.5	2
Complement component C6 OS=Homo sapiens GN=C6 PE=1 SV=3 - [CO6_HUMAN]	3	3	14	3	4.66667																Chromosome 6 open reading frame 25 OS=Homo sapiens GN=C6orf25 PE=2 SV=1 - [B0V023_HUMAN]	4	1	12	2.5	4.8
Complement component C7 OS=Homo sapiens GN=C7 PE=1 SV=2 - [CO7_HUMAN]	1	2	13	1.5	8.66667																Coagulation factor V OS=Homo sapiens GN=F5 PE=1 SV=4 - [FA5_HUMAN]	2	1	14	1.5	9.33333
Complement component C8 gamma chain OS=Homo sapiens GN=C8G PE=1 SV=3 - [CO8G_HUMAN]	2	3	6	2.5	2.4																Complement C3 OS=Homo sapiens GN=C3 PE=1 SV=2 - [CO3_HUMAN]	54	57	139	55.5	2.5045
Complement factor H-related protein 1 OS=Homo sapiens GN=CFHR1 PE=1 SV=2 - [FHR1_HUMAN]	2	1	10	1.5	6.66667																Complement factor H-related 1 OS=Homo sapiens GN=CFHR1 PE=4 SV=1 - [B1AKG0_HUMAN]	2	1	10	1.5	6.66667
EMILIN-1 OS=Homo sapiens GN=EMILIN1 PE=1 SV=2 - [EMIL1_HUMAN]	11	3	32	7	4.57143																Complement protein C4B frameshift mutant (Fragment) OS=Homo sapiens GN=C4B PE=4 SV=1 - [Q9UNU2_HUMAN]	6	4	9	5	1.8
Erythrocyte band 7 integral membrane protein OS=Homo sapiens GN=STOM PE=1 SV=3 - [STOM_HUMAN]	10	10	22	10	2.2																Drebrin OS=Homo sapiens GN=DBN1 PE=1 SV=4 - [DREB_HUMAN]	4	3	6	3.5	1.71429
Fibrinogen alpha chain OS=Homo sapiens GN=FGA PE=1 SV=2 - [FIBA_HUMAN]	47	49	62	48	1.29167																Dystrophin OS=Homo sapiens GN=DMD PE=4 SV=1 - [E9PDN5_HUMAN]	1	1	4	1	4
Fibrinogen gamma chain OS=Homo sapiens GN=FGG PE=1 SV=3 - [FIBG_HUMAN]	37	36	51	36.5	1.39726																Electron transfer flavoprotein subunit alpha, mitochondrial (Fragment) OS=Homo sapiens GN=ETFA PE=4 SV=1 - [H0YLU7_HUMAN]	2	4	6	3	2
Fibronectin 1 OS=Homo sapiens GN=FN1 PE=2 SV=1 - [B7ZLF0_HUMAN]	13	13	63	13	4.84615																Emerin OS=Homo sapiens GN=EMD PE=1 SV=1 - [EMD_HUMAN]	4	2	5	3	1.66667
Fibulin-1 OS=Homo sapiens GN=FBLN1 PE=1 SV=4 - [FBLN1_HUMAN]	6	1	10	3.5	2.85714																EMILIN-1 OS=Homo sapiens GN=EMILIN1 PE=1 SV=2 - [EMIL1_HUMAN]	11	3	18	7	2.57143
GSTK1 protein (Fragment) OS=Homo sapiens GN=GSTK1 PE=2 SV=1 - [Q2NLC8_HUMAN]	1	1	3	1	3																Erythrocyte band 7 integral membrane protein OS=Homo sapiens GN=STOM PE=1 SV=3 - [STOM_HUMAN]	10	10	23	10	2.3
HCG2039851, isoform CRA_a OS=Homo sapiens GN=KALRN PE=4 SV=1 - [C9JQ37_HUMAN]	1	2	8	1.5	5.33333																F11 receptor, isoform CRA_a OS=Homo sapiens GN=F11R PE=4 SV=1 - [D3DVF0_HUMAN]	6	2	9	4	2.25
HLA class I histocompatibility antigen, A-68 alpha chain OS=Homo sapiens GN=HLA-A PE=3 SV=1 - [A2BDY9_HUMAN]	3	3	6	3	2																Fibrinogen alpha chain OS=Homo sapiens GN=FGA PE=1 SV=2 - [FIBA_HUMAN]	47	49	61	48	1.27083
HLA class I histocompatibility antigen, A-68 alpha chain OS=Homo sapiens GN=HLA-A PE=3 SV=1 - [A2BDY9_HUMAN]	3	3	6	3	2																Fibrinogen beta chain OS=Homo sapiens GN=FGB PE=1 SV=2 - [FIBB_HUMAN]	39	41	47	40	1.175
HLA class I histocompatibility antigen, A-68 alpha chain OS=Homo sapiens GN=HLA-A PE=3 SV=1 - [B0UXQ1_HUMAN]	3	2	6	2.5	2.4																Fibrinogen gamma chain, isoform CRA_a OS=Homo sapiens GN=FGG PE=4 SV=1 - [D3DP16_HUMAN]	34	33	44	33.5	1.31343
HLA class I histocompatibility antigen, A-68 alpha chain OS=Homo sapiens GN=HLA-A PE=3 SV=1 - [B0UXQ1_HUMAN]	3	2	6	2.5	2.4																Fibrinogen gamma chain OS=Homo sapiens GN=FGG PE=1 SV=3 - [FIBG_HUMAN]	37	36	52	36.5	1.42466
Integrin alpha-2 OS=Homo sapiens GN=ITGA2 PE=1 SV=1 - [ITA2_HUMAN]	3		8	3	2.66667																Fibronectin 1 OS=Homo sapiens GN=FN1 PE=2 SV=1 - [B7ZLF0_HUMAN]	13	13	23	13	1.76923
Integrin alpha-2 OS=Homo sapiens GN=ITGA2 PE=3 SV=1 - [E7EMF1_HUMAN]	2		8	2	4																Glutathione peroxidase 1 OS=Homo sapiens GN=GPX1 PE=1 SV=4 - [GPX1_HUMAN]	4	4	7	4	1.75
Integrin alpha-6 heavy chain (Fragment) OS=Homo sapiens GN=ITGA6 PE=3 SV=1 - [C9JK10_HUMAN]	5	7	12	6	2																GNB1 protein (Fragment) OS=Homo sapiens GN=GNB1 PE=2 SV=1 - [Q1RMY8_HUMAN]	5	5	9	5	1.8
Integrin alpha-IIb OS=Homo sapiens GN=ITGA2B PE=1 SV=3 - [ITA2B_HUMAN]	33	36	41	34.5	1.18841																GTP-binding protein SAR1a OS=Homo sapiens GN=SAR1A PE=1 SV=1 - [SAR1A_HUMAN]	6	10	13	8	1.625
Integrin beta-1 OS=Homo sapiens GN=ITGB1 PE=1 SV=2 - [ITB1_HUMAN]	9	5	13	7	1.85714																Guanine nucleotide binding protein OS=Homo sapiens GN=GNAQ PE=2 SV=1 - [G9FP35_HUMAN]	2	3	11	2.5	4.4
Integrin beta-3 OS=Homo sapiens GN=ITGB3 PE=1 SV=2 - [ITB3_HUMAN]	29	28	40	28.5	1.40351																Guanine nucleotide-binding protein G(i) subunit alpha-2 OS=Homo sapiens GN=GNAI2 PE=1 SV=3 - [GNAI2_HUMAN]	6	7	12	6.5	1.84615
Isocitrate dehydrogenase [NADP], mitochondrial OS=Homo sapiens GN=IDH2 PE=1 SV=2 - [IDHP_HUMAN]	6	6	14	6	2.33333																Guanine nucleotide-binding protein G(k) subunit alpha OS=Homo sapiens GN=GNAI3 PE=1 SV=3 - [GNAI3_HUMAN]	1	1	3	1	3
Kalirin (Fragment) OS=Homo sapiens GN=KALRN PE=4 SV=1 - [H7BXZ5_HUMAN]	1	2	8	1.5	5.33333																Guanine nucleotide-binding protein G(z) subunit alpha OS=Homo sapiens GN=GNAZ PE=2 SV=3 - [GNAZ_HUMAN]	2	1	8	1.5	5.33333
Latent-transforming growth factor beta-binding protein 1 OS=Homo sapiens GN=LTBP1 PE=1 SV=4 - [LTBP1_HUMAN]	9	4	33	6.5	5.07692																Guanine nucleotide-binding protein subunit alpha-13 OS=Homo sapiens GN=GNA13 PE=1 SV=2 - [GNA13_HUMAN]	3	2	7	2.5	2.8
Latent-transforming growth factor beta-binding protein 1 OS=Homo sapiens GN=LTBP1 PE=4 SV=1 - [C9JD84_HUMAN]	7	3	29	5	5.8																Guanine nucleotide-binding protein subunit alpha-14 OS=Homo sapiens GN=GNA14 PE=2 SV=1 - [GNA14_HUMAN]	1	1	3	1	3
MHC class I antigen OS=Homo sapiens GN=HLA-A PE=3 SV=1 - [C5IWX5_HUMAN]	6	2	8	4	2																HLA class I antigen OS=Homo sapiens GN=HLA-C PE=2 SV=1 - [O19617_HUMAN]	5	2	8	3.5	2.28571
Multimerin-1 OS=Homo sapiens GN=MMRN1 PE=1 SV=3 - [MMRN1_HUMAN]	11	7	35	9	3.88889																HLA class I histocompatibility antigen, A-30 alpha chain OS=Homo sapiens GN=HLA-A PE=1 SV=2 - [1A30_HUMAN]	4	3	7	3.5	2
Myosin-11 OS=Homo sapiens GN=MYH11 PE=1 SV=3 - [MYH11_HUMAN]	6	4	11	5	2.2																HLA class I histocompatibility antigen, A-31 alpha chain OS=Homo sapiens GN=HLA-A PE=2 SV=2 - [1A31_HUMAN]	3	2	9	2.5	3.6
Myosin-9 OS=Homo sapiens GN=MYH9 PE=1 SV=4 - [MYH9_HUMAN]	50	39	79	44.5	1.77528																HLA class I histocompatibility antigen, B-15 alpha chain OS=Homo sapiens GN=HLA-B PE=1 SV=2 - [1B15_HUMAN]	5	3	10	4	2.5
Nidogen-1 OS=Homo sapiens GN=NID1 PE=1 SV=3 - [NID1_HUMAN]	6	1	21	3.5	6																HLA class I histocompatibility antigen, B-37 alpha chain OS=Homo sapiens GN=HLA-B PE=2 SV=1 - [1B37_HUMAN]	5	2	8	3.5	2.28571
Plasminogen OS=Homo sapiens GN=PLG PE=1 SV=2 - [PLMN_HUMAN]	24	22	65	23	2.82609																HLA class I histocompatibility antigen, B-41 alpha chain OS=Homo sapiens GN=HLA-B PE=1 SV=1 - [1B41_HUMAN]	4	3	6	3.5	1.71429
Platelet glycoprotein 4 (Fragment) OS=Homo sapiens GN=CD36 PE=4 SV=2 - [E7EU05_HUMAN]	4	3	8	3.5	2.28571																HLA class I histocompatibility antigen, B-49 alpha chain OS=Homo sapiens GN=HLA-B PE=2 SV=2 - [1B49_HUMAN]	5	2	7	3.5	2
Protein flightless-1 homolog OS=Homo sapiens GN=FLII PE=1 SV=2 - [FLII_HUMAN]	3		5	3	1.66667																HLA class I histocompatibility antigen, B-53 alpha chain OS=Homo sapiens GN=HLA-B PE=1 SV=1 - [1B53_HUMAN]	5	3	10	4	2.5
Protein unc-13 homolog D OS=Homo sapiens GN=UNC13D PE=1 SV=1 - [UN13D_HUMAN]	12	8	20	10	2																HLA class I histocompatibility antigen, B-58 alpha chain OS=Homo sapiens GN=HLA-B PE=2 SV=1 - [1B58_HUMAN]	5	3	10	4	2.5
P-selectin (Fragment) OS=Homo sapiens GN=SELP PE=2 SV=1 - [Q5R349_HUMAN]	10	8	23	9	2.55556																HLA class I histocompatibility antigen, B-73 alpha chain OS=Homo sapiens GN=HLA-B PE=1 SV=1 - [1B73_HUMAN]	3	2	5	2.5	2
Putative uncharacterized protein DKFZp686O12165 (Fragment) OS=Homo sapiens GN=DKFZp686O12165 PE=1 SV=1 - [Q6MZM7_HUMAN]	10	8	50	9	5.55556																HLA class I histocompatibility antigen, Cw-12 alpha chain OS=Homo sapiens GN=HLA-C PE=1 SV=2 - [1C12_HUMAN]	5	4	9	4.5	2
Putative uncharacterized protein DKFZp686O13149 OS=Homo sapiens GN=DKFZp686O13149 PE=2 SV=1 - [Q68CX6_HUMAN]	9	8	30	8.5	3.52941																HLA class I histocompatibility antigen, Cw-18 alpha chain OS=Homo sapiens GN=HLA-C PE=2 SV=1 - [1C18_HUMAN]	4	2	6	3	2
Ras-related protein Rab-10 OS=Homo sapiens GN=RAB10 PE=1 SV=1 - [RAB10_HUMAN]	2	3	9	2.5	3.6																HLA class I histocompatibility antigen, Cw-4 alpha chain OS=Homo sapiens GN=HLA-C PE=1 SV=1 - [1C04_HUMAN]	4	3	6	3.5	1.71429
Ras-related protein Rab-11A OS=Homo sapiens GN=RAB11A PE=3 SV=1 - [H3BSC1_HUMAN]	5	6	11	5.5	2																HLA class I histocompatibility antigen, Cw-6 alpha chain OS=Homo sapiens GN=HLA-C PE=1 SV=2 - [1C06_HUMAN]	4	3	8	3.5	2.28571
Ras-related protein Rab-14 OS=Homo sapiens GN=RAB14 PE=1 SV=4 - [RAB14_HUMAN]	7	8	15	7.5	2																HLA-B protein OS=Homo sapiens GN=HLA-B PE=2 SV=1 - [Q29644_HUMAN]	6	3	9	4.5	2
Ras-related protein Rab-27B OS=Homo sapiens GN=RAB27B PE=1 SV=4 - [RB27B_HUMAN]	6	6	13	6	2.16667																HLA-B-1521 OS=Homo sapiens PE=2 SV=1 - [Q29932_HUMAN]	4	2	10	3	3.33333
Ras-related protein Rab-37 OS=Homo sapiens GN=RAB37 PE=1 SV=3 - [RAB37_HUMAN]	1	1	9	1	9																Integrin alpha-6 heavy chain (Fragment) OS=Homo sapiens GN=ITGA6 PE=3 SV=1 - [C9JK10_HUMAN]	5	7	19	6	3.16667
Ras-related protein Rab-3C OS=Homo sapiens GN=RAB3C PE=2 SV=1 - [RAB3C_HUMAN]	1	1	4	1	4																Integrin alpha-IIb OS=Homo sapiens GN=ITGA2B PE=1 SV=3 - [ITA2B_HUMAN]	33	36	42	34.5	1.21739
Ras-related protein Rab-4A OS=Homo sapiens GN=RAB4A PE=1 SV=2 - [RAB4A_HUMAN]	1	1	4	1	4																Integrin beta-1 OS=Homo sapiens GN=ITGB1 PE=1 SV=2 - [ITB1_HUMAN]	9	5	12	7	1.71429
Ras-related protein Rab-4B OS=Homo sapiens GN=RAB4B PE=1 SV=1 - [RAB4B_HUMAN]	1	1	5	1	5																Integrin beta-3 OS=Homo sapiens GN=ITGB3 PE=1 SV=2 - [ITB3_HUMAN]	29	28	41	28.5	1.4386
Ras-related protein Rab-6B OS=Homo sapiens GN=RAB6B PE=1 SV=1 - [RAB6B_HUMAN]	4	3	6	3.5	1.71429																Isocitrate dehydrogenase [NADP], mitochondrial OS=Homo sapiens GN=IDH2 PE=1 SV=2 - [IDHP_HUMAN]	6	6	11	6	1.83333
Ras-related protein Rab-6B OS=Homo sapiens GN=RAB6B PE=1 SV=1 - [RAB6B_HUMAN]	4	3	6	3.5	1.71429																Junctional adhesion molecule C OS=Homo sapiens GN=JAM3 PE=1 SV=1 - [JAM3_HUMAN]	1		5	1	5
Ras-related protein Rab-7a OS=Homo sapiens GN=RAB7A PE=1 SV=1 - [RAB7A_HUMAN]	3	4	11	3.5	3.14286																Latent-transforming growth factor beta-binding protein 1 OS=Homo sapiens GN=LTBP1 PE=1 SV=4 - [LTBP1_HUMAN]	9	4	23	6.5	3.53846
SELP protein (Fragment) OS=Homo sapiens GN=SELP PE=2 SV=2 - [Q8N1E9_HUMAN]	10	8	23	9	2.55556																Latent-transforming growth factor beta-binding protein 1 OS=Homo sapiens GN=LTBP1 PE=4 SV=1 - [C9JD84_HUMAN]	7	3	22	5	4.4
SPARC (Fragment) OS=Homo sapiens GN=SPARC PE=4 SV=1 - [E5RK62_HUMAN]	0	1	3	0.5	6																Leucine-rich repeat-containing protein 32 OS=Homo sapiens GN=LRRC32 PE=1 SV=1 - [LRC32_HUMAN]	0	0	5	0	#DIV/0!
Syntaxin 12 (Fragment) OS=Homo sapiens GN=STX12 PE=4 SV=1 - [B1AJQ6_HUMAN]	1		5	1	5																Malate dehydrogenase (Fragment) OS=Homo sapiens GN=MDH2 PE=2 SV=1 - [Q0QF37_HUMAN]	8	9	17	8.5	2
Syntaxin-11 OS=Homo sapiens GN=STX11 PE=2 SV=1 - [STX11_HUMAN]	2	1	8	1.5	5.33333																MHC class I antigen OS=Homo sapiens GN=HLA-A PE=3 SV=1 - [C5IWY7_HUMAN]	3	2	9	2.5	3.6
Syntaxin-7 OS=Homo sapiens GN=STX7 PE=1 SV=4 - [STX7_HUMAN]	3	4	10	3.5	2.85714																MHC class I antigen OS=Homo sapiens GN=HLA-A PE=3 SV=1 - [Q1ELT0_HUMAN]	4	2	7	3	2.33333
Tetraspanin-9 OS=Homo sapiens GN=TSPAN9 PE=1 SV=1 - [TSN9_HUMAN]	1	0	3	0.5	6																MHC class I antigen OS=Homo sapiens GN=HLA-B PE=3 SV=1 - [G9FS20_HUMAN]	3	2	6	2.5	2.4
Thrombospondin-1 OS=Homo sapiens GN=THBS1 PE=1 SV=2 - [TSP1_HUMAN]	32	25	53	28.5	1.85965																MHC class I antigen OS=Homo sapiens GN=HLA-B PE=3 SV=1 - [Q52QV6_HUMAN]	4	1	6	2.5	2.4
Ugl-Y3 OS=Homo sapiens GN=FN1 PE=4 SV=1 - [E9PE77_HUMAN]	13	13	62	13	4.76923																MHC class I antigen OS=Homo sapiens GN=HLA-Cw PE=3 SV=1 - [Q7YQB3_HUMAN]	2	2	6	2	3
Vesicle-associated membrane protein 8 OS=Homo sapiens GN=VAMP8 PE=1 SV=1 - [VAMP8_HUMAN]		2	5	2	2.5																Mitochondrial antiviral-signaling protein OS=Homo sapiens GN=MAVS PE=4 SV=1 - [F5H6C8_HUMAN]	3	2	7	2.5	2.8
Voltage-dependent anion-selective channel protein 3 OS=Homo sapiens GN=VDAC3 PE=1 SV=1 - [VDAC3_HUMAN]	7	6	9	6.5	1.38462																Monoglyceride lipase OS=Homo sapiens GN=MGLL PE=1 SV=2 - [MGLL_HUMAN]	3	4	7	3.5	2
von Willebrand factor OS=Homo sapiens GN=VWF PE=1 SV=4 - [VWF_HUMAN]	8	6	30	7	4.28571																Multimerin-1 OS=Homo sapiens GN=MMRN1 PE=1 SV=3 - [MMRN1_HUMAN]	11	7	28	9	3.11111
																					Myosin regulatory light polypeptide 9 OS=Homo sapiens GN=MYL9 PE=1 SV=4 - [MYL9_HUMAN]	8	6	11	7	1.57143
																					NADH-cytochrome b5 reductase 3 OS=Homo sapiens GN=CYB5R3 PE=1 SV=3 - [NB5R3_HUMAN]	4	5	10	4.5	2.22222
																					Neutral alpha-glucosidase AB OS=Homo sapiens GN=GANAB PE=1 SV=3 - [GANAB_HUMAN]	3	3	6	3	2
																					Plasminogen activator inhibitor 1 OS=Homo sapiens GN=SERPINE1 PE=1 SV=1 - [PAI1_HUMAN]	1	1	3	1	3
																					Plasminogen OS=Homo sapiens GN=PLG PE=1 SV=2 - [PLMN_HUMAN]	24	22	62	23	2.69565
																					Platelet endothelial cell adhesion molecule OS=Homo sapiens GN=PECAM1 PE=1 SV=1 - [PECA1_HUMAN]	4	5	16	4.5	3.55556
																					Platelet glycoprotein 4 (Fragment) OS=Homo sapiens GN=CD36 PE=4 SV=2 - [E7EU05_HUMAN]	4	3	12	3.5	3.42857
																					Platelet glycoprotein Ib alpha chain OS=Homo sapiens GN=GP1BA PE=1 SV=1 - [GP1BA_HUMAN]	6	6	13	6	2.16667
																					Prohibitin-2 OS=Homo sapiens GN=PHB2 PE=4 SV=1 - [J3KPX7_HUMAN]	3	2	11	2.5	4.4
																					Protein unc-13 homolog D OS=Homo sapiens GN=UNC13D PE=1 SV=1 - [UN13D_HUMAN]	12	8	21	10	2.1
																					Protein WWC2 OS=Homo sapiens GN=WWC2 PE=1 SV=2 - [WWC2_HUMAN]	0	0	6	0	#DIV/0!
																					P-selectin (Fragment) OS=Homo sapiens GN=SELP PE=2 SV=1 - [Q5R348_HUMAN]	9	7	20	8	2.5
																					P-selectin (Fragment) OS=Homo sapiens GN=SELP PE=2 SV=1 - [Q5R349_HUMAN]	10	8	22	9	2.44444
																					RAB11B protein OS=Homo sapiens GN=RAB11B PE=2 SV=1 - [A5YM50_HUMAN]	5	6	13	5.5	2.36364
																					RAB37, member RAS oncogene family, isoform CRA_a OS=Homo sapiens GN=RAB37 PE=3 SV=1 - [A8MTC6_HUMAN]	1	1	6	1	6
																					Ras homolog gene family, member C (Fragment) OS=Homo sapiens GN=RHOC PE=2 SV=1 - [Q5JR08_HUMAN]	3	3	6	3	2
																					Ras-related C3 botulinum toxin substrate 2 OS=Homo sapiens GN=RAC2 PE=1 SV=1 - [RAC2_HUMAN]	3	3	8	3	2.66667
																					Ras-related protein Rab-10 OS=Homo sapiens GN=RAB10 PE=1 SV=1 - [RAB10_HUMAN]	2	3	10	2.5	4
																					Ras-related protein Rab-14 OS=Homo sapiens GN=RAB14 PE=1 SV=4 - [RAB14_HUMAN]	7	8	19	7.5	2.53333
																					Ras-related protein Rab-1A OS=Homo sapiens GN=RAB1A PE=1 SV=3 - [RAB1A_HUMAN]	4	3	9	3.5	2.57143
																					Ras-related protein Rab-21 OS=Homo sapiens GN=RAB21 PE=1 SV=3 - [RAB21_HUMAN]	1	2	5	1.5	3.33333
																					Ras-related protein Rab-27B OS=Homo sapiens GN=RAB27B PE=1 SV=4 - [RB27B_HUMAN]	6	6	14	6	2.33333
																					Ras-related protein Rab-4B OS=Homo sapiens GN=RAB4B PE=1 SV=1 - [RAB4B_HUMAN]	1	1	6	1	6
																					Ras-related protein Rab-5B OS=Homo sapiens GN=RAB5B PE=1 SV=1 - [RAB5B_HUMAN]	2	3	6	2.5	2.4
																					Ras-related protein Rab-5C OS=Homo sapiens GN=RAB5C PE=1 SV=2 - [RAB5C_HUMAN]	6	7	10	6.5	1.53846
																					Ras-related protein Rab-6B OS=Homo sapiens GN=RAB6B PE=1 SV=1 - [RAB6B_HUMAN]	4	3	8	3.5	2.28571
																					Ras-related protein Rab-8A OS=Homo sapiens GN=RAB8A PE=1 SV=1 - [RAB8A_HUMAN]	5	5	7	5	1.4
																					Ras-related protein Rab-8B (Fragment) OS=Homo sapiens GN=RAB8B PE=3 SV=1 - [H0YNE9_HUMAN]	3	4	6	3.5	1.71429
																					Sideroflexin-3 OS=Homo sapiens GN=SFXN3 PE=2 SV=2 - [SFXN3_HUMAN]		2	8	2	4
																					Superoxide dismutase OS=Homo sapiens GN=SOD2 PE=2 SV=1 - [B3KUK2_HUMAN]	2	2	9	2	4.5
																					Syntaxin-11 OS=Homo sapiens GN=STX11 PE=2 SV=1 - [STX11_HUMAN]	2	1	9	1.5	6
																					Syntaxin-7 OS=Homo sapiens GN=STX7 PE=1 SV=4 - [STX7_HUMAN]	3	4	8	3.5	2.28571
																					Thrombospondin-1 OS=Homo sapiens GN=THBS1 PE=1 SV=2 - [TSP1_HUMAN]	32	25	49	28.5	1.7193
																					Transforming growth factor beta-1 OS=Homo sapiens GN=TGFB1 PE=1 SV=2 - [TGFB1_HUMAN]	6	5	14	5.5	2.54545
																					Transforming protein RhoA OS=Homo sapiens GN=RHOA PE=1 SV=1 - [RHOA_HUMAN]	3	3	7	3	2.33333
																					Voltage-dependent anion-selective channel protein 1 OS=Homo sapiens GN=VDAC1 PE=1 SV=2 - [VDAC1_HUMAN]	7	6	13	6.5	2
																					Voltage-dependent anion-selective channel protein 3 OS=Homo sapiens GN=VDAC3 PE=1 SV=1 - [VDAC3_HUMAN]	7	6	11	6.5	1.69231
